# Supplementary material for: Bacterial Nanocellulose Fortified with Antimicrobial and Anti-Inflammatory Natural Products from Chelidonium majus Plant Cell Cultures
Source: Materials (Basel). 2021 Dec 21;15(1):16. doi: 10.3390/ma15010016 (PMC8746069; doi:10.3390/ma15010016)
Supplement: Supplementary file 1 [file materials-15-00016-s001.zip]

Archive with 1 entries (1 files):
- materials-1496608-supplementary.pdf
